# Supplementary material for: BRCA1 Promoter CpG Methylation in Breast Cancer: A Pilot Study in African Women
Source: Genes (Basel). 2026 Mar 31;17(4):407. doi: 10.3390/genes17040407 (PMC13117029; doi:10.3390/genes17040407)
Supplement: Supplementary file 1 [file genes-17-00407-s001.zip]

Archive with 1 entries (1 files):
- genes-4163908-supplementary.pdf
